# Supplementary material for: Emx1 Is Required for Neocortical Area Patterning
Source: PLoS One. 2016 Feb 22;11(2):e0149900. doi: 10.1371/journal.pone.0149900 (PMC4762677; doi:10.1371/journal.pone.0149900)
Supplement: S1 Appendix — (XLS) [file pone.0149900.s001.xls]

## Sheet: Whole mount cortex size dataset
for whole cortex measurements of WMISH brains (for Figure 2D)
sample	genotype	cortex area
1	wt	34.706
2	wt	28.994
3	wt	24.508
4	wt	34.023
5	wt	33.843
6	wt	35.679
7	wt	39.362
8	wt	26.108
9	wt	32.14
10	wt	29.266
11	wt	36.091
12	wt	31.007
13	wt	29.82
14	wt	32.984
15	wt	25.836
16	wt	32.084
17	wt	27.807
18	Emx1-/-	29.151
19	Emx1-/-	27.539
20	Emx1-/-	31.094
21	Emx1-/-	26.55
22	Emx1-/-	30.823
23	Emx1-/-	32.098
24	Emx1-/-	23.042
25	Emx1-/-	25.989
26	Emx1-/-	24.675
27	Emx1-/-	28.869
28	Emx1-/-	28.329
29	Emx1-/-	29.484
30	Emx1-/-	31.455
31	Emx1-/-	27.357
32	Emx1-/-	29.851
33	Emx1 cre/-	28.305
34	Emx1 cre/-	25.513
35	Emx1 cre/-	28.709
36	Emx1 cre/-	26.818
37	Emx1 cre/-	29.764
38	Emx1 cre/-	28.879
39	Emx1 cre/-	30.488
40	Emx1 cre/-	28.341
41	Emx1 cre/-	27.573
42	Emx1 cre/-	24.31
43	Emx1 cre/-	29.907
44	Emx1 cre/-	30.621
45	Emx1 cre/-	29.369
46	Emx1 cre/-	27.016
47	Emx1 cre/-	24.929
48	Emx1 cre/-	25.708
49	Emx1 cre/-	26.978

## Sheet: Cad8 whole mount dataset
for Cad8 WMISH (for Figure 2H & 2I)
sample	genotype	V1 area	cortex area	F-M area	F-M / cortex (F/M relative size)	V1 / cortex (V1 relative size)
1	wt		29.1987	5.95467	0.203936
2	wt		34.691	7.424	0.214004
3	wt		25.8413	4.744	0.183582
4	wt		24.3773	5.15333	0.211399
5	wt		22.8427	4.66533	0.204238
6	wt	4.335	34.706	5.613	0.16173	0.124906
7	wt		28.994	4.926	0.169897
8	wt	3.022	24.508	4.058	0.165579	0.123307
9	wt	3.998	34.023	6.257	0.183905	0.117509
10	wt	3.401	33.843	5.852	0.172916	0.100493
11	wt	4.347	35.679	7.427	0.208162	0.121836
12	wt	4.689	39.362	7.99	0.202988	0.119125
13	wt	3.449	26.108	5.179	0.198368	0.132105
14	Emx1-/-		34.588	5.51	0.159304
15	Emx1-/-		26.345	6.243	0.236971
16	Emx1-/-		23.7013	4.64	0.19577
17	Emx1-/-		24.0573	5.66933	0.235659
18	Emx1-/-	1.95067	22.364	5.24667	0.234603	0.0872235
19	Emx1-/-		29.151	7.254	0.248842
20	Emx1-/-	2.507	27.539	6.276	0.227895	0.0910345
21	Emx1-/-		31.094	7.751	0.249276
22	Emx1-/-	2.856	26.55	5.24	0.197363	0.107571
23	Emx1-/-	2.94	30.823	7.616	0.247088	0.0953833
24	Emx1 cre/-	2.591	28.305	5.98	0.21127	0.0915386
25	Emx1 cre/-	2.386	25.513	6.596	0.258535	0.093521
26	Emx1 cre/-	2.769	28.709	6.183	0.215368	0.0964506
27	Emx1 cre/-	2.629	26.818	5.51	0.205459	0.0980312
28	Emx1 cre/-	2.773	29.764	6.943	0.233268	0.0931662

## Sheet: Lmo4 whole mount dataset
for Lmo4 WMISH (for Figure 2M & 2N)
sample	genotype	V1 area	cortex area	F-M area	V1 / cortex (V1 relative size)	F-M / cortex (F/M relative size)
1	wt	3.43333	28.8267	5.64133	0.119103	0.195698
2	wt	4.122	32.14	5.302	0.128251	0.164966
3	wt	4.032	29.266	5.808	0.137771	0.198456
4	wt	5.176	36.091	7.079	0.143415	0.196143
5	wt	3.929	31.007	6.859	0.126713	0.221208
6	Emx1-/-	3.757	32.098	6.952	0.117048	0.216587
7	Emx1-/-	2.036	25.0827	5.65067	0.0811716	0.225282
8	Emx1-/-	2.48	23.042	4.98	0.10763	0.216127
9	Emx1-/-	2.492	25.989	6.691	0.0958867	0.257455
10	Emx1-/-	2.775	24.675	4.955	0.112462	0.200811
11	Emx1-/-	2.878	28.869	7.625	0.0996917	0.264124
12	Emx1-/-	3.006	28.329	6.575	0.10611	0.232094
13	Emx1-/-	2.884	29.484	7.44	0.0978158	0.25234
14	Emx1 cre/-	2.864	28.879	6.849	0.0991724	0.237162
15	Emx1 cre/-	3.204	30.488	7.412	0.105091	0.243112
16	Emx1 cre/-	2.322	28.341	6.295	0.0819308	0.222116
17	Emx1 cre/-	3.23	27.573	6.18	0.117144	0.224132
18	Emx1 cre/-	2.399	24.31	6.258	0.0986837	0.257425

## Sheet: Igfbp5 whole mount dataset
for Igfpb5 WMISH (for Figure 2R)
sample	genotype	V1 area	cortex area	V1 / cortex (V1 relative size)
1	wt	4.29333	29.4773	0.145649
2	wt	5.332	33.256	0.160332
3	wt	4.494	29.82	0.150704
4	wt	4.995	32.984	0.151437
5	wt	3.761	25.836	0.145572
6	Emx1-/-	2.24	20.368	0.109976
7	Emx1-/-	2.58133	23.5827	0.109459
8	Emx1-/-	2.732	24.792	0.110197
9	Emx1-/-	4.089	31.455	0.129995
10	Emx1-/-	3.659	27.357	0.13375
11	Emx1 cre/-	3.409	29.907	0.113987
12	Emx1 cre/-	3.601	30.621	0.117599
13	Emx1 cre/-	3.437	29.369	0.117028
14	Emx1 cre/-	3.012	27.016	0.111489

## Sheet: 5HT immuno tangential dataset
for flat tangential 5HT stained sections (for Figures 3G - 3M)
sample	genotype	V1 area	cortex area	V1 / cortex (V1 relative size)	PMBSF area	PMBSF / cortex (PMBSF relative size)	F-M area	F-M / cortex (F/M relative size)	C3 to caudal edge length	total cortical length	C3 length / cortex (C3 relative length)	C3 to medial edge width	cortex width	C3 width / cortex (C3 relative width)
1	wt	7.85675	94.5335	0.0832815	5.08425	0.0538877	21.0158	0.222384	5.63533	13.422	0.419849	2.987	9.1535	0.326323
2	wt	7.17633	87.652	0.0819439	5.62033	0.0646177	20.817	0.238005	5.7865	12.9595	0.446446	2.51567	8.55133	0.294184
3	wt	10.4343	111.147	0.0938767	6.083	0.0547329	25.741	0.231596	6.18667	14.2847	0.433098	3.57367	10.6313	0.336145
4	wt	5.26767	83.8967	0.0628468	4.94633	0.0589666	21.1587	0.252133	5.08467	12.258	0.414748	2.17767	8.83567	0.246463
5	wt	6.4864	80.6644	0.0804203	4.7004	0.0581414	17.9694	0.223231	5.4334	12.292	0.441997	2.2932	8.4906	0.270087
6	wt	8.3646	100.104	0.0835528	5.0218	0.0502395	22.113	0.220866	6.016	13.3812	0.449554	3.3226	9.8826	0.336207
7	wt	8.77475	100.279	0.087516	5.5695	0.055621	21.9495	0.218773	5.78	13.3068	0.434371	3.0465	9.8865	0.308147
8	wt	8.5345	108.855	0.0785686	5.97	0.0549533	21.721	0.199854	5.907	13.867	0.425973	2.8535	10.1335	0.281591
9	Emx1-/-	6.7185	86.472	0.077698	5.294	0.0610534	20.184	0.233428	5.333	12.809	0.416348	1.6405	8.227	0.199404
10	Emx1-/-	6.16125	80.8365	0.0762037	5.252	0.067209	21.286	0.266894	5.147	12.507	0.41153	1.86	8.37325	0.222136
11	Emx1-/-	6.674	89.0977	0.0750315	4.7205	0.0525917	23.696	0.265953	5.38667	12.7553	0.422184	2.071	8.89767	0.232758
12	Emx1-/-	4.289	79.0923	0.0541466	4.82	0.0620122	23.8463	0.301442				1.47567	7.86667	0.187585
13	Emx1-/-	5.6194	73.3378	0.0766686	3.5578	0.0486178	18.75	0.255684	4.79	11.775	0.406713	2.1224	7.7172	0.275022
14	Emx1-/-	4.187	72.5865	0.0575675	3.87025	0.0534447	19.2482	0.264754	4.31	11.36	0.379176	1.39975	7.5065	0.186472
15	Emx1-/-	3.5162	70.2696	0.0499234	3.4922	0.0497821	18.6086	0.264722	4.39	11.345	0.386921	1.4878	7.4932	0.198553
16	Emx1-/-	6.921	94.177	0.0735076	4.876	0.0517709	24.612	0.261328	5.4265	13	0.417429	2.88	9.4535	0.304649
17	Emx1-/-	4.68675	69.7555	0.0671906	3.41833	0.04883	17.2205	0.246916	4.47	11.49	0.389094	2.08675	7.94	0.262815
18	Emx1 cre/-	3.53267	68.2747	0.0517364	4.22233	0.0618827	19.986	0.292621	4.44667	11.1	0.400632	1.17333	7.59333	0.154522
19	Emx1 cre/-	5.71433	76.7493	0.0745184	4.768	0.0621971	20.6467	0.269293	4.88	11.96	0.408	1.39333	8.23333	0.169231
20	Emx1 cre/-	3.153	60.5625	0.0521189	3.7605	0.0622369	15.767	0.260587	3.93	10.4	0.377874	1.15	7.26	0.158402
21	Emx1 cre/-	4.80067	76.5397	0.0627592	4.386	0.05775	20.231	0.264146	4.44	11.2	0.396429	1.51333	8.34	0.181455
22	Emx1 cre/-	3.45533	74.0953	0.0466194	4.08933	0.0552034	19.2123	0.259316	4.57	11.52	0.396754	1.27333	7.98667	0.159432
23	Emx1 cre/-	5.513	78.288	0.0704202	4.7595	0.0607927	21.221	0.271039	4.87	12.07	0.403469	1.27	7.63	0.166448
24	Emx1 cre/-	5.607	86.4477	0.0648452	4.3092	0.0498389	23.2209	0.268491	5	11.7867	0.424271	3.096	12.402	0.249637
25	Emx1 cre/-	5.7321	80.7705	0.0709165	4.374	0.0541489	21.5136	0.266339	4.69333	11.2133	0.418546	3.096	11.502	0.269171
